# Supplementary material for: Optically Active TiO2:Er Thin Films Deposited by Magnetron Sputtering
Source: Materials (Basel). 2021 Jul 22;14(15):4085. doi: 10.3390/ma14154085 (PMC8348420; doi:10.3390/ma14154085)
Supplement: Supplementary file 1 [file materials-14-04085-s001.zip]

Archive with 1 entries (1 files):
- materials-1281091-supplementary.pdf
